# Supplementary material for: Nanoporous Copper Films via Dynamic Hydrogen Bubbling: A Promising SERS Substrate for Sensitive Detection of Methylene Blue
Source: Nanomaterials (Basel). 2025 Jun 18;15(12):945. doi: 10.3390/nano15120945 (PMC12196143; doi:10.3390/nano15120945)
Supplement: Supplementary file 1 [file nanomaterials-15-00945-s001.zip]

Archive with 1 entries (1 files):
- nanomaterials-3655701-supplementary.pdf
